# Supplementary material for: The Beneficial Dietary Effect of Dried Olive Pulp on Some Nutritional Characteristics of Eggs Produced by Mid- and Late-Laying Hens
Source: Foods. 2024 Dec 21;13(24):4152. doi: 10.3390/foods13244152 (PMC11675785; doi:10.3390/foods13244152)
Supplement: Supplementary file 1 [file foods-13-04152-s001.zip]

Archive with 1 entries (1 files):
- foods-3381251-supplementary.pdf
